# Supplementary material for: Assessment of nurses interventions in the Management of Clinical Alarms in the critical care unit, Kenyatta National Hospital, a cross sectional study
Source: BMC Nurs. 2017 Jul 25;16:41. doi: 10.1186/s12912-017-0235-1 (PMC5526251; doi:10.1186/s12912-017-0235-1)
Supplement: Additional file 1: — Data set for the Assessment of Nurses Interventions in the Management of Clinical Alarms in the Critical Care Unit. This data set contains all the data collected from a larger study conducted to assess the management of clinical alarms in the nursing care of critically ill patients at the critical care unit, KNH. Some of the variables captured were used to assess the other specific objectives in the larger study. For this particular manuscript the variables that are relevant are; the social demographic variables such as, age, gender, professional qualification, years that the participant has worked as a nurse, years that the participant has worked in CCU, whether the participant is trained in Critical Care Nursing, if the participant has been trained on alarm management, the number of hours of training and the year he or she was trained. Another variable captured in the dataset that is applicable in this manuscript is alarms that the nurses are more likely to respond to, number of nurses that fill alarm checklists and reasons as to why the nurses do not fill alarm checklists. Nursing interventions or actions in the management of clinical alarms are also variables that give insight into the findings in this manuscript. The interventions include; ensuring proper skin preparation before placement of electrodes, daily change of electrodes, assessing the cause of the alarm beep, disabling alarms every time they beep, pausing alarms every time they beep, re-setting alarm limits every time they beep, ignoring alarms every time they beep, checking and assessing the patient’s condition every time the alarm beeps and re-setting of alarms each time a patient is admitted. (XLSX 29 kb) [file 12912_2017_235_MOESM1_ESM.xlsx]

## Sheet: Sheet1
Questionnaire number	Marital status	Professional qualifiaction	Nursing experience in years	CCU Nursing experience in years	Ccu Training	If trained, which year?	Alarm mangaement training	If trained, when?	If trained, duration of training in hours	Types of alarms that exist in the unit	Whether the alarms are sufficiently audible	Able to distinguish the different alarm sounds with ease	Whether the clinical alarms in the unit can be relied on to determine the urgency of the patient's condition	Why the respondent thinks the clinical alarms in the unit can or cannot be relied on to determine the urgency of the patient's condition	Type of alarm one is more likely to respond to	Whether one sets alarm limits for pulse oximetry	Whether one sets alarm limits for capnography	Whether one sets alarm limits for ECG	Whether one sets alarm limits for non-invasive blood pressure	Whether one sets alarm limits for respiratory rate	Whether one sets alarm limits for saturation	Do you fill an alarm checklist for each patient?	If you fill an alarm checklist for each patient, how often?	Reason as to why one doesn't fill alarm cheklists	Parameters that commonly set off alarms in the unit	Causes of alarms to beep- - those that thought it is due to mechanical errors	Causes of alarms to beep- those that thought it is due to change in the patient's condition	Causes of alarms to beep- those that thought it is due to poor setting of alarm limits	Causes of alarms to beep- those that thought it is due to artifacts	Alarm sound can be relied on in terms of patient's change in condition	Alarm reliability is known as alarm specificity	High priority alarm indicates an urgent situation	Medium priority alarm indicates a dangerous situation and quick response from the medical staff is needed	Low priority alarm indicates an alert situation and the attention of the medical staff is needed	Skin preparation is not important in reducing false alarms	Wiping the electrode with a rough washcloth or gauze, use of sandpaper on the electrode prevents spurious signals allowing electrical signals to travel	Ensuring proper skin preparation before placement of electrodes	Daily change of electrodes	Assessing the cause of the alarm beep	Disabling alarms every time they beep	Pausing alarms every time they beep	Re-setting alarm limits every time they beep	Ignoring alarms every time they beep	Checking and assessing the patient's condition every time the alarm beeps	Re-seting of alarms each time a patient is admitted	Response to an alarm improves the patient's condition	Response to an alarm does't improve the patient's condition	Often when I respond an alarm the patient needs further attention by the anesthetist
1	1	1	4	4	1	2001	2			3	1	1	1	Emergency alarms requires immediate attention to be given to the patient	4	1	1	1	1	1	1	2		No standard alarm checklist is available	1	2	3	3	2	2	1	2	2	2	1	0	3	3	4	1	2	2	4	3	4	3	3	1
2	2	2	4	4	1	2005	2			3	1	1	1	The tone and frequency of the ring	2	1	1	1	1	1	1	2		Not available, not seen yet	7	2	3	4	3	2	2	2	1	2	1	1	4	4	3	3	2	2	1	4	4	4	2	5
3		1	4	4	1	2008	2			3	1	1	1	There is change of tone in the alarm system depending on what is to be attended to	4	1	1	1	1	1	1	1	2		11	3	4	4	4	2	2	2	2	2	1	0	3	3	4	1	1	4	1	4	4	5	1	1
4	2	1	4	4	1	2001	1	2000	200	3	1	2	1	There are alarm settings that are set, whether of temp, blood pressure, ventilation presssure, Fio2, TV etc	4	1	2	1	1	1	1	1	1		1	2	3	2	2	2	2	2	1	2	2	2	4	3	4	1	2	2	1	3	4	3	3	4
5	2	3	4	4	1	2003	2			3	1	1	1	Red	4	1	1	1	1	1	1	2		We do not have a pre-formed checklist	9	3	3	2	3	2	0	2	1	2	1	0	2	2	3	1	2	2	1	3	3	3	2	3
6	2	1	4	3	1	2005	2			3	1	1	1	Incase the heart rate drops or saturation the alarm helps you to attend to the patient urgently and incase of resuscitation you commence	4	1	1	1	1	1	1	2		We set alarm limits but we have not as a unit been putting a list	11	2	4	2	1	2	1	2	2	2	2	2	4	1	2	1	2	3	1	4	4	5	2	3
7	2	2	4	3	1	2009	2			3	1	1	1	There are alarms that indicate life threatening issues	4	1	2	1	1	1	1	2		No provisions in our charts	6	2	3	3	2	2	2	2	2	2	1	2	3	3	4	2	2	2	1	3	3	4	2	3
8	2	1	4	4	1	2005	1	2013	12	3	1	1	1		4	1	1	1	1	1	1	1	1		10	3	4	4	4	2	2	2	2	2	1	1	4	2	4	1	1	1	1	4	4	5	1	3
9	2	1	3	3	1	2012	2			3	1	1	1	Based on the set alarm limits, alarm will indicate an exceeded limit- high or low	4	1	1	1	1	1	1	2		It has not been availed	11	2	3	4	3	2	2	2	1	0	1	1	2	2	3	4	3	2	1	3	3	4	1	2
10	2	1	4	1	1	2012	2			3	1	1	1	Yes because they have different colour coding as per the urgency	4	1	2	1	1	1	1	2		There is no form to fill	11	2	4	2	2	2	2	2	1	2	1	2	2	2	4	2	2	4	1	4	4	5	2	3
11	2	1	4	3	1	2009	2			3	1	1	2		3	1	1	1	2	1	1	1	3		10	3	4	2	2	2	2	2	1	2	2	1	2	4	4	2	2	2	1	4	4	3	3	2
12	1	1	3	2	1	2010	2			3	1	1	2	The machine could be alarming asystole yet it's the leads which have come out	4	1	1	1	1	1	1	1	2		2	4	3	4	2	2	2	2	2	2	1	0	4	4	3	3	2	1	2	3	4	3	1	2
13	2	1	4	3	1	2008	2			3	1	1	1	If patient changes condition, the alarms sound and shows different colours depending on whether the condition is life threatening or just needs attendance	4	1	1	1	1	1	1	2		It is not done in the unit	11	2	4	3	2	2	2	2	2	2	1	2	4	4	4	1	1	2	1	4	4	5	1	3
14	2	1	4	3	1	2010	2			3	1	1	1	Red for danger yellow for caution	4	1	2	1	1	1	1	2		Not available	11	2	3	2	3	2	0	2	1	1	2	0	3	2	4	1	1	3	1	4	4	3	5	1
15	2	1	4	3	1	2006	2			3	1	1	1	If the colour of the alarm is red, it requires urgent response	4	1	1	1	2	1	1	2			11	3	4	3	3	2	0	2	2	1	2	1	2	3	3	1	1	4	1	4	4	4	1	4
16	1	1	2	1	1	2013	2			3	1	1	1	Every parameter has a different colour that is red, yellow blue. If an alarm goes red its urgent/ emergency, yellow medium priority, blue- low priority	3	1	2	2	2	2	1	2		No form/checklist is provided for this by the institution	6	1	4	2	2	2	2	2	2	2	1	1	4	3	4	3	2	2	1	2	4	4	3	3
17	1	1	4	4	1	2006	1	2009	8	3	1	1	1	The alarm sound differently and also colour are different depending on the urgency	4	1	1	1	1	1	1	2		There is no documentation sheet. Monitors record the event of alarms	10	1	4	2	2	2	2	2	1	1	2	1	2	3	4	1	1	1	1	4	4	5	1	3
18	2	1	1	1	2		2			1	1	1	1	The alarms can be relied on for example when the patient's saturations go below 90% it will alarm indication desaturation thus alerts for action to be taken	1	1	2	1	1	1	1	2		The alarms are set on admission of the patient and when need arise	10	2	3	2	2	1	2	2	1	2	1	2	4	3	4	3	2	2	1	3	4	5	1	3
19	2	1	4	3	1		2			3	1	1	1	The red light- Most urgent shows there is danger	4	1	1	1	1	1	1	2		No chart for the above	1	2	3	4	2	2	2	2	1	1	0	0	3	4	4	1	1	3	1	4	4	5	1	2
20	2	1	4	3	1	2012	1	2012	1	3	1	1	1	In case of bradycardia, desaturation	4	1	1	1	1	1	1	2		Not in the system	5	2	4	3	4	2	1	2	2	1	1	0	2	3	4	2	3	2	2	2	3	4	5	3
21	2	1	3	3	1	2007	2			3	1	1	1	The sound will help one determine the urgency. The colour also	4	1	1	1	1	1	1	2		They are not provided for	11	2	2	3	2	2	2	2	2	2	2	0	2	2	3	1	2	2	1	2	2	3	2	2
22	2	2	3	1	1	2012	2			3	1	1	1	Alarms are prioritised, low, intermediate and high priority alarms/with room for alarm settings	3	1	2	1	2	1	1	2		No checklist, Heavy workload and staff shortage	11	2	3	3	2	2	2	2	1	2	1	2	2	2	3	2	2	1	1	4	3	5	1	3
23	2	1	4	3	1	2005	2			3	1	1	2	No because the alarm could be indicating asystole when the pt has removed electrodes and yet is alife	4	1	1	1	1	1	1	1	2		1	2	4	2	2	0	2	2	2	2	0	2	4	2	4	1	1	4	1	4	4	1	5	3
24	1	1	3	2	1	2011	2			3	3	1	1	They indicate a need for attention e.g. a change in patient's condition or sensors not in place	4	1	1	1	1	1	1	2		Has not seen highlighted in the unit. No availed protocol for the same	11	2	4	2	2	2	2	2	1	0	1	1	3	2	4	1	3	4	1	4	3	5	1	3
25	2	1	4	4	1	2007	1	2008	2	3	1	1	1	Red alarms require urgent intervention	2	1	1	1	1	1	1	2		There is no provision for documentation of alarm trends	6	2	3	2	2	2	0	2	1	2	0	0	4	4	4	1	2	1	1	4	3	5	2	1
26		2	3	1	1	2013	2			3	1	1	1	Red alarms indicate danger. Blue pending danger/ Yellow pending danger	4	1	1	1	1	1	1	2			11	2	4	2	2	2	2	2	2	1	1	2	4	2	4	2	3	2	1	4	4	5	3	3
27	2	1	4	4	1	2007	2			3	1	1	1	Loud- very urgent, Soft- attention needed	4	1	1	1	1	1	1	1	3		6	2	3	4	1	2	2	2	1	1	2	2	4	3	4	1	2	2	1	4	4	2	1	3
28	2	1	3	3	1	2007	2			3	1	1	1		4	1	1	1	1	1	1	2		Not provide, but i take necessary action	1	2	3	2	1	2	2	0	1	2	1	1	4	3	4	1	2	1	1	4	4	5	3	1
29	2	1	4	4	1	2012	2			3	1	1	1	The patients condition could be deteriorating thus checking on the alarms is important e.g. High blood pressure, High temperature	4	1	1	1	1	1	1	1	1		1	2	4	2	2	2	2	2	2	2	0	2	4	2	3	1	1	4	1	4	4	5	3	1
30	2	1	3	1	1	2013	2			2	1	1	1	Different sounds indicate different variables	4	1	1	1	1	1	1	1	1		6	2	3	3	2	2	2	2	2	2	2	1	4	3	4	2	1	2	1	4	4	4	2	3
31	2	1	4	3	1	2007	2			3	1	1	1	The sounds of the alarms are different depending on the machines e.g. Feeding pumps, vents & monitors. Red alarm will indicate patient in danger	4	1	1	1	1	1	1	1	3		8	2	3	2	2	2	2	2	2	2	1	2	4	4	4	4	2	2	1	4	4	5	1	1
32	2	1	3	3	1	2008	1	2008	8760	1	1	1	1	By the different sounds you are able to know the urgency	4	1	2	1	1	1	1	2			1	2	4	3	2	2	2	2	1	2	1	2	4	4	4	1	1	2	1	4	4	5	1	3
33	1	1	4	4	1	2001	1		8	3	1	1	1	For red alarm has its own meaning e.g bradycardia/ asystole which needs prompt attention	4	1	1	1	1	1	1	2		We dont have provision for the same	2	1	3	2	1	2	1	2	1	2	2	1	3	4	4	1	2	2	1	4	4	4	2	3
34	1	1	4	1	2		2			3	1	1	1	When patient parameter are changing	4	1	1	1	1	1	1	2		There are no charts	8	4	4	1	2	2	2	2	2	2	2	2	4	4	4	1	4	1	1	4	1	5	5	3
35	1	1	4	3	2		2			1	1	1	1	Loudness, Red monitor, means urgency	4	1	1	1	1	1	1	2		There is no documentation for alarm in the unit	13	2	3	2	2	2	0	2	1	2	0	2	2	2	4	1	1	1	1	4	2	2	2	1
36	3	1	4	4	1	2004	2			3	1	1	2	Some alarms are default. You must check the patient physicaly sometimes alarm cheats	4	1	1	1	1	1	1	2		There is no alarm checklist in the department	11	3	4	4	4	2	1	2	0	1	0	0	2	3	3	2	3	3	1	3	3	4	1	1
37	2	1	4	2	1	2012	2			1	2	1	1	If the patient is going into asystole the alarm sound is different from that of mechanical problem	4	1	1	1	1	1	1	2		Its indicated in the monitor	6	4	4	2	4	2	2	2	2	2	2	2	4	2	2	2	2	2	1	2	2	3	5	2
38	1	1	4	3	1	2005	2			3	2	1	2		4	1	1	1	1	1	1	2		We have no checklists	11	2	4	3	2	1	2	2	1	2	1	1	2	2	3	2	2	3	1	4	4	3	2	1
39	2	1	4	2	2		2			3	1	2	1	Red, too loud and continues	4	1	1	1	1	1	1	2		Checklists not available	11	2	4	3	3	0	1	2	2	2	0	1	3	2	4	2	2	3	1	3	3	5	1	3
40	2	1	3	3	1	2004	2			3	1	1	1		4	1	1	1	1	1	1	1	1		2	2	3	3	2	2	1	2	1	1	1	2	2	4	4	3	2	3	2	3	3	4	3	3
41	1	1	4	3	1	2009	1			3	1	1	1		4	1	1	1	1	1	1	2		No checklists	8	2	2	2	2	1	2	2	2	2	1	2	4	4	4	1	1	2	1	3	3	3	1	2
42	2	1	3	2	1	2013	2			3	1	2	2	All alarms sound the same so you cant distinguish any emergency	1	1	1	1	1	1	1	1	2		6	2	4	4	3	2	0	2	1	0	2	0	2	3	4	2	2	4	1	4	4	5	1	3
43	1	1	4	4	1	1999	1			3	1	1	1	When the machine alarms is always good to check/read and intervene if need be	1	1	1	1	1	1	1	2			11	4	4	4	4	2	2	2	2	2	1	1	2	4	4	1	2	2	1	4	4	5	3	2
44	1	1	4	3	1	2008	2			3	1	1	1		4	1	1	1	1	1	1	2		Dont have the nursing materials/ paper work	6	1	2	3	2	2	2	2	1	2	1	0	3	3	4	3	2	2	1	4	4	2	1	2
45	2	1	4	4	1	1998				3	1	1	1	The alarm always means an urgent intervention	4	1	1	1	1	1	1	1	2		12	2	4	2	1	2	2	2	2	2	1	1	4	2	4	1	1	2	1	4	4	3	3	3
46	2	1	4	3	1	2009	2			3	1	1	1	Mostly alarms go on when the patients hemodynamics deteriorate	4	1	1	1	1	1	1	2		It is not the norm around	11	2	4	4	4	2	2	2	2	2	1	1	2	2	4	4	1	2	1	4	4	5	1	3
47	2	2	3	2	1	2011	2			3	1	1	1		4	1	1	1	1	1	1	2		Not available	6	2	3	2	3	2	2	1	1	1	1	1	3	2	4	1	2	2	2	4	4	5	1	3
48	2	5	4	4	1	2004	2			3	1	1	1	The colour determines the urgency of the problems. The sharper the sound the more the urgency e.g. Red colour- Emergency, yellow, moderate, blue- mild. alarms	1	2	1	1	1	1	1	2		There is no provision for the alarms in our charts. alarms are set on the machines	1	2	3	3	2	2	2	2	2	2	1	1	3	2	4	1	1	3	1	4	4	5	3	3
49	2	1	3	3	1	2008	2			3	1	1	1		4	1	1	1	1	1	1	2			1	2	4	2	2	2	2	2	2	2	1	1	4	3	4	1	1	1	1	4	4	3	1	1
50	2	2	4	1	2		2			1	1	1	1	They are pointers to a patients changing condition	4	1	1	1	1	1	1	2			7	2	4	2	2	2	2	2	2	2	1	1	3	2	4	2	2	2	1	4	2	3	1	3
51	1	1	4	3	1	2001	1	2013	12	3	1	1	1	Red is for emergency attendance. Yellow- there is a problem but serious but needs attention. Green/blue- Delivering and not any attention.	3	1	2	1	1	1	1	2		It has not been considered ( thought of) in CCU	1	2	2	2	2	1	2	2	2	2	0	2	4	3	4	4	4	2	1	2	4	2	1	3
52		1	4	4	1		2			3	1	1	1	When urgent they appear red you have to attend to them to identify the problem	4	1	1	1	1	1	1	2		There is no facilitation	6	2	4	3	2	2	2	2	2	2	1	1	4	2	4	2	3	2	1	4	2	5	2	4
53	2	1	4	3	1	2013	2			1	1	1	1	They indicate any derangement in the parameters of the patient	3	1	2	1	1	1	1	2		No checklist available and has not been devised	1	3	4	2	2	2	2	2	2	2	1	1	4	1	4	1	1	1	1	4	4	5	1	2
54	2	1	3	2	2		2			3	1	1	1	The alarms are loud enough incase the recorded values are above or below the set limits	4	1	2	1	1	1	1	2		There is no checklist for alarms available in the unit	1	4	4	1	4	2	2	2	2	2	1	0	4	3	4	1	3	2	2	4	4	4	1	2
55	3	2	4	4	1	2002	1	2		3	1	1	1	The sound made. The colour produced	1	1	1	1	1	1	1	2		Not a protocol. No checklist provided	8	4	4	4	4	2	2	2	2	2	2	1	4	2	4	2	2	2	1	4	4	5	2	2
56	2	1	4	3	1	2007	1	2007	4	3	1	1	1		3	1	1	1	1	1	1	2		No checklist provided for the same	6	2	3	3	3	1	1	2	2	2	1	2	2	3	4	3	3	4	1	4	4	4	2	2
57	2	1	4	4	1	2001	1	2009	8	3	1	1	1	Bec' urgent (danger) alarms are aloud & continuous	1	2	1	1	1	1	1	2		No protocol provided for the checklist	1	2	3	3	2	2	2	2	2	2	1	1	4	2	4	2	3	2	1	4	4	5	1	2
58	2	1	2	2	1	2012	1			3	1	1	2		4	1	1	1	1	1	1	2		Is indicate in the monitor if need be for retriving	10	3	3	2	2	2	1	2	2	2	1	1	4	3	4	1	2	2	1	3	2	4	1	3
59	2	1	4	3	1	2005	2			3	1	1	1	The urgency of alarm is determined by the kind of sound produced	4	1	2	1	1	1	1	2		Not avaialble	7	2	4	2	3	2	2	2	2	2	1	2	2	4	4	1	2	3	1	4	2	4	3	3
60	2	1	3	2	1	2012	2			3	1	1	1	Sometimes if electrodes are in good electrodes position	4	1	1	1	1	1	1	2		No alarm checklist	11	2	3	2	3	2	1	2	2	1	1	0	4	3	4	1	3	2	2	3	4	4	1	3
61	2	1	4	1	1	2012	2			3	1	1	1	When patients condition deteriorates or some interference the alarms go on	4	1	2	1	1	1	1	2		No alarm checklist	10	2	3	1	2	2	0	2	2	0	1	1	4	4	4	2	1	1	1	4	4	5	1	3
62	2	1	4	3	2	2008	2			3	1	1	1	Alarms are classified by sound and colour from emergency, urgent and not urgent colour red, yellow, blue	4	1	1	1	1	1	1	2			6	3	3	3	2	2	2	2	0	2	0	2	2	3	4	3	3	2	1	2	4	4	4	4
63	2	1	4	3	1	2004	2			3	1	1	1	Red alarms taht are loud means danger either patient is in bradycardia or desaturating seriously. Yellow/blue soft alarms are warning alarms	4	1	1	1	1	1	1	2		Because there is no protocol for that. So alarms are attended to and if serious issues like bradycardia, asystole or desaturation , this documeneted in the cardex	10	4	4	4	1	1	2	2	1	2	0	2	4	4	4	2	4	2	1	2	4	4	1	3
64	2	1	3	3	1	2004	2			3	1	1	1	It give you alert about the patient hemodynamicaly changes and check progress	5	1	2	1	1	1	1	2		The alot of workload , we rarely change	11	4	4	3	2	2	1	2	1	2	1	2	2	2	3	1	2	1	1	4	4	5	1	3
65	2	1	4	1	1	2013	2			2	1	1	1		4	2	1	1	1	1	1	2		Forms not available	6	4	1	1	1	2	2	2	1	2	2	1	1	2	2	3	3	2	1	4	4	3	4	3
66	2	1	4	3	1	2007	2			1	1	1	1	Different colours indicates different problems	4	1	2	1	1	1	1	2		No such a form in the unit	10	2	2	3	3	2	2	2	2	2	0	1	3	3	4	2	2	2	2	3	3	2	3	4
67	2	1	4	4	2		2			1	1	1	1		4	1	2	1	1	1	1	1	1		6	4	4	4	4	2	2	2	1	1	2	2	4	3	2	4	1	4	1	4	4	5	1	2
68	2	1	4	4	1	2008	1	2008	10	3	1	1	1	The sound of the alarm corresponds with its colour and hence the alarms are different determining the patient's condition at that hour	4	1	1	1	1	1	1	2		The amount of work in CCU is to much	6	4	4	4	4	2	2	2	2	2	2	2	4	4	4	1	2	3	1	4	4	5	1	3
69	2	1	4	4	1	2001	2			3	2	1	1	Red to me means urgent attention and same sensitizes many of us to give attention. Yellow needful to attend and its never taken urgent	4	1	1	1	1	1	1	1	3		1	2	2	2	2	2	2	2	1	2	1	0	3	2	3	1	2	2	1	4	4	3	3	2
70	2	1	1	1	1	2012	2			3	1	1	1	Monitor produce different alarms and different sounds according to problem	4	1	1	1	1	1	1	2		Checklist not provided	1	3	3	3	2	2	2	2	2	2	1	1	2	2	2	1	3	2	1	3	4	3	1	3
71	2	1	4	4	1	2000	2			3	1	1	1	Power failure alarms/ oxygen failure are so distinct	4	1	2	1	1	1	1	2		No checklist for it in the unit	11	2	4	4	2	2	2	2	1	2	2	0	2	1	4	1	2	1	1	4	4	4	2	2
72	2	1	4	4	1	2008	2			3	1	2	1	Red- very urgent	4	1	2	1	1	1	1	2		No checklist available	10	2	3	3	2	2	2	2	1	2	2	0	1	1	2	2	3	3	1	4	2	5	2	2
73	2	1	4	4	1	2005	2			3	1	1	1	By colour as Red alarm is for immediate action & is for sensitive changes like breathing. Alarms are loud enough to alert of urgent indications	4	1	1	1	1	1	1	2		We do not have alarm checklist in our unit	4	4	4	4	4	2	2	2	0	2	1	1	3	4	4	2	2	2	1	4	4	4	3	3
74	1	1	4	4	1		1			1	1	1	1	When ventilator is gone off. When patient is in asystole	2	1	1	1	1	1	1	2		No provisions or standard procedure	11	4	4	4	4	2	2	2	2	2	2	2	3	4	4	4	3	2	2	2	2	3	3	3
75	2	1	4	3	2	2004	2			3	1	1	1	All the machines have differnt types of alarms and can detect e.g. vent disconnection, dopamine infusion over any time the alarms are loud etc	4	1	1	1	1	1	1	2		Its not a practice in CCU	7	2	3	2	2	2	2	2	1	2	1	0	3	4	4	1	2	2	1	4	4	3	3	3
SUMMARY
GENDER: 62(71.3%) = Females and 25(27.6%) = Males
AGE IN YEARS: 44(50.6%) = 36-44 years, 27(31%) = 25-35 years and 16(18.4%) = 45-55 years.
